# Supplementary material for: FcRn-silencing of IL-12Fc prevents toxicity of local IL-12 therapy and prolongs survival in experimental glioblastoma
Source: Nat Commun. 2025 May 22;16:4751. doi: 10.1038/s41467-025-59971-0 (PMC12098678; doi:10.1038/s41467-025-59971-0)
Supplement: Supplementary file 2 — Supplementary Data 1 [file 41467_2025_59971_MOESM2_ESM.xlsx]

## Sheet: Sheet1
Supplementary Data 1: List of antibodies and cell dyes used in flow cytometry experiments
Marker:	Fluorophore:	Host and isotype:	Clone:	Manufacturer:	Catalogue number:	Lot:	Dilution:
CD3	AF700	Rat IgG2b, κ	17A2	Biolegend	100215	B197779	1:100
CD3	BV650	Armenian hamster IgG1, κ	145-2C11	BD Bioscience	564378	3019447	1:50
CD3	BV785	Armenian hamster IgG	145-2C11	Biolegend	100355	B325355	1:100
CD4	PerCP-Cy5.5	Rat IgG2b, κ	GK1.5	Biolegend	100433	B193201	1:200
CD4	BUV496	Rat IgG2b, κ	GK1.5	BD Biosciences	612952	3082211	1:200
CD8α	Super Bright 780	Rat IgG2a, κ	53-6.7	Biolegend	100750	B239317	1:400
CD8α	BV785	Rat IgG2a, κ	53-6.7	Biolegend	100750	B239317	1:400
CD8α	BUV805	Rat IgG2a, κ	53-6.7	BD Biosciences	612898	3317931	1:200
CD8α	FITC	Rat IgG2a, κ	53-6.7	Biolegend	100706	B240642	1:200
CD11b	PE	Rat IgG2b, κ	M1/70	Biolegend	101207	B181097	1:200
CD11b	BV711	Rat IgG2b, κ	M1/70	Biolegend	101242	B235643	1:800
CD11b	BUV737	Rat IgG2b, κ	M1/70	BD Bioscience	563015	2325988	1:200
CD11b	APC-Cy7	Rat IgG2b, κ	M1/70	Biolegend	101226	B238268	1:200
CD11c	APC	Armenian hamster IgG	N418	Biolegend	117309	B262129	1:400
CD11c	BV785	Armenian hamster IgG	N418	Biolegend	117335	B384994	1:100
CD19	Pacific Blue	Rat IgG2a, κ	6D5	Biolegend	115523	B203467	1:100
CD25	PE-Cy7	Rat IgG1, λ	PC61	Biolegend	102045	B274184	1:100
CD44	FITC	Rat IgG2b, κ	IM7	Biolegend	103006	B147985	1:200
CD45	APC-Cy7	Rat IgG2b, κ	30-F11	Biolegend	103115	B181872	1:200
CD45	BUV395	Rat IgG2b, κ	30-F11	BD Biosciences	564279	3205129	1:400
CD45	BUV395	Rat IgG2b, κ	30-F11	BD Bioscience	564279	2259805	1:400
CD62L	PE/Dazzle 594	Rat IgG2a, κ	MEL-14	Biolegend	104447	B238771	1:400
CD64	BV605	Mouse IgG1, κ	x54-5/7.1	Biolegend	139323	B240410	1:400
CD69	BV650	Armenian hamster IgG	H1.2F3	Biolegend	104541	B245647	1:400
CD103	PE	Armenian hamster IgG	2E7	Biolegend	121405	B164141	1:200
CD103	APC	Armenian hamster IgG	2E7	ThermoFisher	17-1031-82	E07197-1631	1:100
CD127	BUV737	Rat IgG2b, κ	SB199	BD Biosciences	612841	3251773	1:100
CD137 (4-1BB)	PE	Syrian hamster IgG	17B5	Biolegend	106106	B418365	1:200
CD206	BV650	Rat IgG2a, κ	C068C2	Biolegend	141723	B313883	1:200
CD223 (Lag3)	PE	Rat IgG1, κ	C9B7W	Biolegend	125207	B290395	1:200
CD274 (PD-L1)	PE/Dazzle 594	Rat IgG2b, κ	10F.9G2	Biolegend	124324	B256601	1:100
CD279 (PD-1)	PE-Cy7	Rat IgG2a, κ	29F.1A12	Biolegend	135215	B202870	1:100
F4/80	FITC	Rat IgG2a, κ	BM8	Biolegend	123107	B177256	1:100
F4/80	PerCP-Cy5.5	Rat IgG2a, κ	BM8	Biolegend	123126	B198161	1:100
FoxP3	PE	Mouse IgG1, κ	150D	Biolegend	320008	B275698	1:100
FoxP3	BV421	Rat IgG2b, κ	MF23	BD Biosciences	562996	2251201	1:200
Granzyme B	FITC	Mouse IgG1, κ	QA16A02	Biolegend	372205	B274305	1:100
Granzyme B	BV510	Mouse IgG1, κ	GB11	BD Biosciences	563388	3317967	1:50
IFNγ	APC	Mouse IgG1, κ	XMG1.2	Biolegend	505809	B248690	1:100
Ki67	BV605	Rat IgG2b, κ	16A8	Biolegend	652413	B242902	1:400
KLRG1	PE/Dazzle 594	Syrian hamster IgG	2F1	Biolegend	138423	B364422	1:200
Ly-6C	PerCP-Cy5.5	Rat IgG2c, κ	HK1.4	Biolegend	128011	B250461	1:400
Ly-6C	BUV563	Rat IgG1, κ	HK1.4.rMAb	BD Bioscience	755198	4173495	1:100
Ly-6G	AF700	Rat IgG2a, κ	1a8	Biolegend	127621	B266370	1:100
Ly-6G	BUV615	Rat IgG2a, κ	1A8	BD Bioscience	751263	4173484	1:100
MHC-II	Pacific Blue	Mouse IgG2a, κ	AF6-120.1	Biolegend	116421	B240824	1:400
MHC-II	AF700	Rat IgG2b, κ	M5/144.15.2	Biolegend	107621	B264455	1:100
NK1.1	PE-Cy7	Mouse IgG2a, κ	pk136	Biolegend	108714	B212623	1:400
NK1.1	BV605	Mouse IgG2a, κ	pk136	Biolegend	108739	B261612	1:200
NK1.1	BV711	Mouse IgG2a, κ	pk136	Biolegend	108745	B251561	1:100
PD-1	PE	Rat IgG2b, κ	RPM1-30	Biolegend	109104	B367713	1:50
T-bet	PerCP Cy5.5	Mouse IgG1, κ	4B10	ThermoFisher	45-5825-80	2018410	1:50
TCRβ	PE-Cy7	Armenian hamster IgG	H57-597	Biolegend	109222	B241527	1:200
TCRγδ	PE-Cy7	Armenian hamster IgG	GL3	Biolegend	118124	B172106	1:400
Tim3	APC	Rat IgG1, κ	8B.2C12	eBioscience	17-5871-82	1995482	1:200
TNFα	Pacific Blue	Rat IgG1, κ	MP6-XT22	Biolegend	506318	B213609	1:200
TNFα	PE/Dazzle 594	Rat IgG1, κ	MP6-XT22	Biolegend	506345	B410364	1:100
Live/dead	Zombie aqua	n/a	n/a	Biolegend	77143	B324733	1:200
Live/dead	Zombie NIR	n/a	n/a	Biolegend	423105	2251201	1:1000
