# Supplementary material for: FcRn-silencing of IL-12Fc prevents toxicity of local IL-12 therapy and prolongs survival in experimental glioblastoma
Source: Nat Commun. 2025 May 22;16:4751. doi: 10.1038/s41467-025-59971-0 (PMC12098678; doi:10.1038/s41467-025-59971-0)
Supplement: Supplementary file 5 — Source Data [file 41467_2025_59971_MOESM5_ESM.xlsx]

## Sheet: Figure 1 B
Figure 1 B
	elution volume (ml)		0.004	0.008	0.012	0.016	0.02	0.024	0.029	0.033	0.037	0.041	0.045	0.049	0.053	0.058	0.062	0.066	0.07	0.074	0.078	0.083	0.087	0.091	0.095	0.099	0.103	0.108	0.112	0.116	0.12	0.124	0.128	0.133	0.137	0.141	0.145	0.149	0.153	0.157	0.162	0.166	0.17	0.174	0.178	0.182	0.187	0.191	0.195
	ABS280 normalized to peak:	Aribtrary Units	0.000616502	0.000617135	0.000614665	0.000634972	0.000648136	0.00065857	0.000668707	0.000671967	0.000669131	0.000657913	0.000644398	0.000637153	0.000636544	0.000619364	0.000614359	0.000620469	0.000615051	0.000615337	0.00061474	0.000605123	0.000606745	0.000613227	0.000616827	0.000612648	0.000593657	0.000551496	0.000541587	0.000536222	0.000529865	0.000524567	0.000507274	0.000486304	0.000478024	0.000476426	0.000482685	0.000519457	0.000541931	0.000560293	0.000571239	0.000588563	0.000604126	0.000615797	0.000620178	0.000625848	0.000634775	0.000625461	0.000613913
[truncated: 5,000 more columns]

## Sheet: Figure 1 C
Figure 1 C
							Ladder bands size from top (kDa):	250	150	100	75	50	37	25	20	15	10
							Lanes used:	11	13	14
							Description:	IL-12Fc WT, non-reducing conditions	Ladder	IL-12Fc WT, reducing conditions

## Sheet: Figure 1 E
Figure 1 E
		brain levels (ng/mg):
	group:	mouse 1	mouse 2	mouse 3
	rIL-12	421.692	1550.49	1162.04
	IL-12Fc WT	655.1	1808.83	1669.05
	sex distribution:	number:
	Males	1
	Females	5
	Age at the start of experiment:	1 month 16 days to 10 months 30 days

## Sheet: Figure 1 F
Figure 1 F
		plasma levels (ng/mg):
	group:	mouse 1	mouse 2	mouse 3
	rIL-12	18304.6	23189.4	11300.6
	IL-12Fc WT	2130.06	1699.58	4000.58
	Animals from experiment shown in Figure 1 E

## Sheet: Figure 1 G
Figure 1 G
	Data extracted from proteomics supplemental datasets S1A-H in Buser DP, et al. Quantitative proteomics reveals reduction of endocytic machinery components in gliomas. EBioMedicine 46, 32-41 (2019).

## Sheet: Figure 1 H
Figure 1 H
		group:	mouse 1	mouse 2	mouse 3	mouse 4	mouse 5	mouse 6	mouse 7	mouse 8	mouse 9	mouse 10
	FcRn expression (2^-ΔCt):	control brain	0.360808	0.528436	0.841315	0.649248	1.61961	0.689726	0.333532	0.147167	0.220134	0.157207
	FcRn expression (2^-ΔCt):	brain cancer	0.040015	0.128554	0.0895899	0.0431984	0.141815	0.340801	0.062079	0.175686	0.0834117	0.0680538
		sex distribution:	number:
		Males	0
		Females	20
		Age at the start of experiment:	1 month 13 days

## Sheet: Figure 2 A
Figure 2 A
	IL-12Fc WT
	Protein concentration (nM):
	365	Time (s)	L3A1()_X	-278.1	-277.2	-276.3	-275.4	-274.5	-273.6	-272.7	-271.8	-270.9	-270	-269.1	-268.2	-267.3	-266.4	-265.5	-264.6	-263.7	-262.8	-261.9	-261	-260.1	-259.2	-258.3	-257.4	-256.5	-255.6	-254.7	-253.8	-252.9	-252	-251.1	-250.2	-249.3	-248.4	-247.5	-246.6	-245.7	-244.8	-243.9	-243	-242.1	-241.2	-240.3	-239.4	-238.5	-237.6
	365	Signal (Response units)	L3A1()_Y	1.28	2.33	0.78	3.46	1.65	-2.04	0.94	1.89	1.25	1.05	0.14	0.81	1.16	0.55	4.06	0.12	1.44	-1.83	2.52	0.28	0.81	-0.55	4.7	0.79	1.76	1.14	2.66	-0.54	-0.64	0.05	-1.37	1.05	3.27	2.14	-0.77	1.86	-0.67	3.92	1.71	-0.57	1.61	-0.12	2.1	1.74	0.43	1.11
	122	Time (s)	L3A2()_X	-278.1	-277.2	-276.3	-275.4	-274.5	-273.6	-272.7	-271.8	-270.9	-270	-269.1	-268.2	-267.3	-266.4	-265.5	-264.6	-263.7	-262.8	-261.9	-261	-260.1	-259.2	-258.3	-257.4	-256.5	-255.6	-254.7	-253.8	-252.9	-252	-251.1	-250.2	-249.3	-248.4	-247.5	-246.6	-245.7	-244.8	-243.9	-243	-242.1	-241.2	-240.3	-239.4	-238.5	-237.6
	122	Signal (Response units)	L3A2()_Y	-0.65	-1.64	0.17	-0.58	0.61	2.68	-1.33	-3.22	-0.04	-0.61	-2.43	1.84	-3.6	3.07	1.24	-0.12	-0.71	0.56	-2.62	3.61	-0.14	-0.45	1.33	-0.51	-1.6	-1.85	-1.58	-1	-1.85	-1.39	-0.37	-0.14	-2.32	-0.92	-1.93	-3.31	-1.31	0.87	-1.49	1.98	3.27	0.84	0.76	-0.18	-3.06	0.47
	41	Time (s)	L3A3()_X	-277.2	-276.3	-275.4	-274.5	-273.6	-272.7	-271.8	-270.9	-270	-269.1	-268.2	-267.3	-266.4	-265.5	-264.6	-263.7	-262.8	-261.9	-261	-260.1	-259.2	-258.3	-257.4	-256.5	-255.6	-254.7	-253.8	-252.9	-252	-251.1	-250.2	-249.3	-248.4	-247.5	-246.6	-245.7	-244.8	-243.9	-243	-242.1	-241.2	-240.3	-239.4	-238.5	-237.6	-236.7
	41	Signal (Response units)	L3A3()_Y	2.09	-0.09	0.18	1.18	-1.16	1.13	0.68	1.92	-1.31	-2.29	0.1	2.13	0.17	-3.03	-1.48	0.55	-0.53	-1.59	0.16	0.04	1.69	-2.31	0.74	-0.12	2.65	-1.37	1.26	0.54	0.56	1.24	1.46	0.34	0.5	-2.28	1.46	1.62	0.67	-1.06	-2.55	-1.08	-2.81	-1.58	-0.59	-0.73	-2.44	-1.92
	14	Time (s)	L3A4()_X	-277.2	-276.3	-275.4	-274.5	-273.6	-272.7	-271.8	-270.9	-270	-269.1	-268.2	-267.3	-266.4	-265.5	-264.6	-263.7	-262.8	-261.9	-261	-260.1	-259.2	-258.3	-257.4	-256.5	-255.6	-254.7	-253.8	-252.9	-252	-251.1	-250.2	-249.3	-248.4	-247.5	-246.6	-245.7	-244.8	-243.9	-243	-242.1	-241.2	-240.3	-239.4	-238.5	-237.6	-236.7
	14	Signal (Response units)	L3A4()_Y	-4.82	-0.45	3.69	-0.45	-0.92	-3.05	-0.56	0.36	0.12	-1.71	0.87	-0.88	1.18	-0.97	-1.67	-2	-1.84	-1.14	-1.18	0.19	-0.76	1.64	-3.4	-0.83	-1.36	-4.49	-1.22	-0.99	2.25	2.05	-0.4	-2	0.86	-0.07	-1.49	-1.05	-0.23	0.58	-4.51	1.36	0.98	-2.63	-1.11	0.99	-0.84	-5.33
	5	Time (s)	L3A5()_X	-277.2	-276.3	-275.4	-274.5	-273.6	-272.7	-271.8	-270.9	-270	-269.1	-268.2	-267.3	-266.4	-265.5	-264.6	-263.7	-262.8	-261.9	-261	-260.1	-259.2	-258.3	-257.4	-256.5	-255.6	-254.7	-253.8	-252.9	-252	-251.1	-250.2	-249.3	-248.4	-247.5	-246.6	-245.7	-244.8	-243.9	-243	-242.1	-241.2	-240.3	-239.4	-238.5	-237.6	-236.7
	5	Signal (Response units)	L3A5()_Y	4.32	0.82	2.46	0.43	-1.83	-0.97	-1.64	-1.61	-1.95	-1.51	0.1	-0.65	0.66	0.22	-0.96	-2.86	-3.46	-1.58	0.92	-3.44	-0.42	-1.82	-3.15	0.19	0.36	-1.91	-2.71	-1.2	-0.53	-0.22	-0.05	1.34	-1.5	-4.07	1.83	0.45	-1.1	-0.63	-0.42	-1.97	-1.15	1.7	-0.72	-1	-2.18	-3.52
	0	Time (s)	L3A6()_X	-278.1	-277.2	-276.3	-275.4	-274.5	-273.6	-272.7	-271.8	-270.9	-270	-269.1	-268.2	-267.3	-266.4	-265.5	-264.6	-263.7	-262.8	-261.9	-261	-260.1	-259.2	-258.3	-257.4	-256.5	-255.6	-254.7	-253.8	-252.9	-252	-251.1	-250.2	-249.3	-248.4	-247.5	-246.6	-245.7	-244.8	-243.9	-243	-242.1	-241.2	-240.3	-239.4	-238.5	-237.6
	0	Signal (Response units)	L3A6()_Y	-2.68	-0.9	0.05	-4.25	-3.68	-2.7	-2.8	-1.87	-2.97	0.77	-1.76	-2.54	-2.24	-4.87	-1.3	-0.3	-2.65	-1.84	-3.03	1.08	-1.33	-1.06	-1.65	-2.2	-3.31	-2.68	-6.96	-1.55	-4.21	1.77	-1.01	-1.14	-1.78	-0.92	-4.76	-0.42	-4.98	-4.13	0.79	-0.68	0.06	-2.23	-2.57	-3.47	-0.6	-2.19
	IL-12Fc NHQ
	Protein concentration (nM):
	365	Time (s)	L3A1()_X	-275.4	-274.5	-273.6	-272.7	-271.8	-270.9	-270	-269.1	-268.2	-267.3	-266.4	-265.5	-264.6	-263.7	-262.8	-261.9	-261	-260.1	-259.2	-258.3	-257.4	-256.5	-255.6	-254.7	-253.8	-252.9	-252	-251.1	-250.2	-249.3	-248.4	-247.5	-246.6	-245.7	-244.8	-243.9	-243	-242.1	-241.2	-240.3	-239.4	-238.5	-237.6	-236.7	-235.8	-234.9
	365	Signal (Response units)	L3A1()_Y	1.76	-1.1	1.15	0.34	0.7	-1.2	-3.1	-1.11	3.01	-0.86	0.18	-0.4	0.14	0.09	-1.82	-0.91	0.59	-0.68	-0.27	0.87	3.06	-1.55	0.94	-0.36	2.03	1.6	-1.79	3.95	-2.11	0.62	1.38	0.23	2.64	-0.74	-0.41	-2.29	1.27	-0.61	-0.14	1.13	0.18	1.98	1.05	3.34	0.09	1.5
	122	Time (s)	L3A2()_X	-275.4	-274.5	-273.6	-272.7	-271.8	-270.9	-270	-269.1	-268.2	-267.3	-266.4	-265.5	-264.6	-263.7	-262.8	-261.9	-261	-260.1	-259.2	-258.3	-257.4	-256.5	-255.6	-254.7	-253.8	-252.9	-252	-251.1	-250.2	-249.3	-248.4	-247.5	-246.6	-245.7	-244.8	-243.9	-243	-242.1	-241.2	-240.3	-239.4	-238.5	-237.6	-236.7	-235.8	-234.9
	122	Signal (Response units)	L3A2()_Y	-3.21	-2.49	-0.56	1.99	6.58	1.52	-1.91	-3.75	0.35	0.11	-1.88	-0.13	1.93	-1.2	-0.11	1.49	-0.42	2.31	1.14	3.59	-0.88	1.86	2.48	0.34	-2.78	-1.21	0.84	-0.1	-0.02	-2.97	-1.89	-0.1	-2.18	-1.59	1.27	-3.53	-0.45	-0.18	-1.62	-0.94	-3.03	0.01	-1.67	-2.49	2.19	0.77
	41	Time (s)	L3A3()_X	-275.4	-274.5	-273.6	-272.7	-271.8	-270.9	-270	-269.1	-268.2	-267.3	-266.4	-265.5	-264.6	-263.7	-262.8	-261.9	-261	-260.1	-259.2	-258.3	-257.4	-256.5	-255.6	-254.7	-253.8	-252.9	-252	-251.1	-250.2	-249.3	-248.4	-247.5	-246.6	-245.7	-244.8	-243.9	-243	-242.1	-241.2	-240.3	-239.4	-238.5	-237.6	-236.7	-235.8	-234.9
	41	Signal (Response units)	L3A3()_Y	1.56	0.88	-3.32	-3.99	-2.63	1.71	0.48	0.59	-1.06	-2.51	0.46	1.72	-1.08	-0.04	0.08	-2.09	1.09	0.74	1.47	-0.23	-0.36	1.7	-1.24	-0.74	2.1	-1.37	2.55	-1.38	1.05	-1.63	0.96	2.4	0.71	-2.1	0.64	-2.55	1.15	-1.2	2.68	-0.86	3.84	-0.46	0.5	1.29	-0.45	0.83
	14	Time (s)	L3A4()_X	-276.3	-275.4	-274.5	-273.6	-272.7	-271.8	-270.9	-270	-269.1	-268.2	-267.3	-266.4	-265.5	-264.6	-263.7	-262.8	-261.9	-261	-260.1	-259.2	-258.3	-257.4	-256.5	-255.6	-254.7	-253.8	-252.9	-252	-251.1	-250.2	-249.3	-248.4	-247.5	-246.6	-245.7	-244.8	-243.9	-243	-242.1	-241.2	-240.3	-239.4	-238.5	-237.6	-236.7	-235.8
	14	Signal (Response units)	L3A4()_Y	-0.51	-0.59	1.64	-2.73	1.52	1.89	-4.85	0.46	-0.71	1.61	-1.78	1.73	1.57	3.32	0.23	0.24	1.77	-1.98	2.52	0.9	0	1.01	-0.71	3.03	-0.6	-0.47	2.25	-0.89	0.79	-2.48	1.65	0.19	-0.49	-0.31	0	-1.25	2.7	-1.84	1.5	-0.04	0.19	-1.47	-3	1.07	-0.28	-0.88
	5	Time (s)	L3A5()_X	-274.5	-273.6	-271.8	-270.9	-270	-269.1	-268.2	-267.3	-266.4	-265.5	-264.6	-263.7	-262.8	-261.9	-261	-260.1	-259.2	-258.3	-257.4	-256.5	-255.6	-254.7	-253.8	-252.9	-252	-251.1	-250.2	-249.3	-248.4	-247.5	-246.6	-245.7	-244.8	-243.9	-243	-242.1	-241.2	-240.3	-239.4	-238.5	-237.6	-236.7	-235.8	-234.9	-234	-233.1
	5	Signal (Response units)	L3A5()_Y	0.25	2.26	2.77	1.37	-0.26	2.81	1.19	-0.57	1.48	1.7	0.59	1.6	2.31	-0.46	-1.47	-2.78	0.17	1.67	-1.8	2.48	1.54	1.83	0.19	3.46	2.02	-1.2	-2.54	1.09	3.58	1.2	0.62	-2.31	-3.49	1.33	0.22	0.31	0.75	2.76	0.74	0.34	-1.56	-0.93	0.98	-0.13	1.4	0.35
	0	Time (s)	L3A6()_X	-276.3	-275.4	-274.5	-273.6	-272.7	-271.8	-270.9	-270	-269.1	-268.2	-267.3	-266.4	-265.5	-264.6	-263.7	-262.8	-261.9	-261	-260.1	-259.2	-258.3	-257.4	-256.5	-255.6	-254.7	-253.8	-252.9	-252	-251.1	-250.2	-249.3	-248.4	-247.5	-246.6	-245.7	-244.8	-243.9	-243	-242.1	-241.2	-240.3	-239.4	-238.5	-237.6	-236.7	-235.8
	0	Signal (Response units)	L3A6()_Y	0	1.08	-1.16	-1.43	-2.17	-1.8	-0.63	3.58	-2.32	3.44	-0.62	-0.04	1.68	2.61	1.7	3.72	2.01	1.41	1.82	-0.52	0.91	0.25	2.95	2.93	-0.62	-0.87	-0.24	-2.03	4.48	2.19	2.18	1.46	3.79	1.74	2.29	3.99	4.29	-0.15	3.23	1.09	-2.65	2.26	0.06	3.64	0.83	-1.09
[truncated: 1,275 more columns]

## Sheet: Figure 2 B
Figure 2 B
	Protein:	WT	WT S228P	IAQ	AAA	NHQ	AHQ	AAQ	AHH	NHH	AAH	AAE	Control IgG4	Control IgG1
	KD (nM):	101	182	835	445	8570	1010	1520	1240	2340	1440	3200	343	218

## Sheet: Figure 2 C
Figure 2 C
		brain levels (ng/mg):
	group:	mouse 1	mouse 2	mouse 3	mouse 4	mouse 5	mouse 6	mouse 7	mouse 8	mouse 9
	IL-12Fc WT	773.9	412.159	518.123	517.844	651.282	471.038	439.078	385.453	508.497
	IL-12Fc IAQ	585.683	616.166	418.049	305.069	483.772	471.704	441.819	476.363
	IL-12Fc AAA	269.548	326.428	609.993	694.252	554.836	506.692	389.459	489.625	457.987
	IL-12Fc NHQ	539.749	628.954	719.293	880.117	1075.24	599.983	557.762	740.848	579.852
	sex distribution:	number:
	Males	6
	Females	29
	Age at the start of experiment:	2 month 12 days - 4 months 24 days

## Sheet: Figure 2 D
Figure 2 D
		brain levels (ng/mg):
	group:	mouse 1	mouse 2	mouse 3	mouse 4	mouse 5	mouse 6	mouse 7	mouse 8
	WT+PBS	1630.76	2101.47	1100.76	956.245	872.677
	NHQ+PBS	2171.77	2131.42	1622.75	2982.27	2787.65
	WT+Efgartigimod	2145.06	2532.53	2291.52	2246.02	2488.47	1182.45	2173.11	1416.13
	NHQ+Efgartigimod	2011.42	2032.92	2929.45	2504.64	702.794	1276.12	2346.2	2253.19
	sex distribution:
	Males	number:
	Females	14
		12
	Age at the start of experiment:	1 month 8 days - 8 months 3 days

[truncated: 102 more sheets: Figure 2 E, Figure 2 F, Figure 3 B, Figure 3 C, Figure 3 D, Figure 3 E, Figure 3 F, Figure 3 G, Figure 3 H, Figure 3 I, Figure 3 J, Figure 3 K, Figure 3 L, Figure 3 M, Figure 4 A, Figure 4 B, Figure 4 C, Figure 4 D, Figure 4 E, Figure 4 F …]
